# Supplementary material for: Using transcriptomics to identify and validate novel biomarkers of human skeletal muscle cancer cachexia
Source: Genome Med. 2010 Jan 15;2(1):1. doi: 10.1186/gm122 (PMC2829926; doi:10.1186/gm122)
Supplement: Additional file 2 — Genes associated with weight loss or systemic inflammation in cancer cachexia. [file gm122-S2.xls]

## Sheet: wgtLossCorrGenes
Using U133+2 Affymetrix chips and MAS5/RMA normalisation a quantitative SAM analysis was carried out
Genes that positively and negatively correlated with weight loss were identified (FDR <10%) and correlation coefficients generated separately using regression analysis
All data shown have correlation p value of < 0.05
		SAM Q	Linear regression
Ensembl Transcript ID	GENE	FDR %	r2	R	Gene descriptions
ENST00000346990	CAMK2B	0	0.677139	0.822884	Calcium/calmodulin-dependent protein kinase type II beta chain (EC 2.7.11.17) (CaM-kinase II beta chain) (CaM kinase II subunit beta) (CaMK-II subunit beta). [Source:Uniprot/SWISSPROT;Acc:Q13554]
ENST00000291900	ZER1	0	0.589683	0.767908	Zyg-11 protein homolog (Zyg-11 homolog B-like). [Source:Uniprot/SWISSPROT;Acc:Q7Z7L7]
ENST00000263974	TAF12	0	0.543913	0.737505	Transcription initiation factor TFIID subunit 12 (Transcription initiation factor TFIID 20/15 kDa subunits) (TAFII-20/TAFII-15) (TAFII20/TAFII15). [Source:Uniprot/SWISSPROT;Acc:Q16514]
ENST00000222214	GCDH	0	0.500557	0.7075	Glutaryl-CoA dehydrogenase
ENST00000329138	HGS	0	0.494405	0.70314	Hepatocyte growth factor-regulated tyrosine kinase substrate (Protein pp110) (Hrs). [Source:Uniprot/SWISSPROT;Acc:O14964]
ENST00000320548	GPS1	0	0.494183	0.702982	COP9 signalosome complex subunit 1 (Signalosome subunit 1) (SGN1) (JAB1-containing signalosome subunit 1) (G protein pathway suppressor 1) (Protein GPS1) (Protein MFH). [Source:Uniprot/SWISSPROT;Acc:Q13098]
ENST00000259632	DCTN3	0	0.48098	0.693527	Dynactin subunit 3 (Dynactin complex subunit 22 kDa subunit) (p22). [Source:Uniprot/SWISSPROT;Acc:O75935]
ENST00000382538	TSC2	3.01	0.471582	0.686718	Tuberin (Tuberous sclerosis 2 protein). [Source:Uniprot/SWISSPROT;Acc:P49815]
ENST00000055077	RFC2	3.01	0.470733	0.6861	Replication factor C subunit 2 (Replication factor C 40 kDa subunit) (RF-C 40 kDa subunit) (RFC40) (Activator 1 40 kDa subunit) (A1 40 kDa subunit). [Source:Uniprot/SWISSPROT;Acc:P35250]
ENST00000378460	NUP160	5.03	0.463884	0.68109	Nuclear pore complex protein Nup160 (Nucleoporin Nup160) (160 kDa nucleoporin). [Source:Uniprot/SWISSPROT;Acc:Q12769]
ENST00000296456	APEH	3.01	0.460795	0.678819	Acylamino-acid-releasing enzyme (EC 3.4.19.1) (AARE) (Acyl-peptide hydrolase) (APH) (Acylaminoacyl-peptidase) (Oxidized protein hydrolase) (OPH) (DNF15S2 protein). [Source:Uniprot/SWISSPROT;Acc:P13798]
ENST00000261405	VWF	3.01	0.458188	0.676896	von Willebrand factor precursor (vWF) [Contains: von Willebrand antigen 2 (von Willebrand antigen II)]. [Source:Uniprot/SWISSPROT;Acc:P04275]
ENST00000375865	LY6G5B	0	0.457941	0.676713	CASEIN KINASE ii ??? CHROMO 6
ENST00000287777	KBTBD5	0	0.453523	0.673441	Kelch repeat and BTB domain-containing protein 5 (Sarcosynapsin). [Source:Uniprot/SWISSPROT;Acc:Q2TBA0]
ENST00000372475	TIE1	3.01	0.44863	0.669798	Tyrosine-protein kinase receptor Tie-1 precursor (EC 2.7.10.1). [Source:Uniprot/SWISSPROT;Acc:P35590]
ENST00000323013	27341	3.01	0.439188	0.662712	Gastric cancer antigen Zg14. [Source:Uniprot/SWISSPROT;Acc:Q9Y3A4]
ENST00000372928	TTC18	5.03	0.437853	0.661705	Tetratricopeptide repeat protein 18 (TPR repeat protein 18). [Source:Uniprot/SWISSPROT;Acc:Q5T0N1]
ENST00000334029	PRODH	6.05	0.435373	0.659828	Proline oxidase
ENST00000355338	WARS	3.01	0.431968	0.657243	Tryptophanyl-tRNA synthetase
ENST00000306869	DCXR	3.01	0.428642	0.654708	L-xylulose reductase (EC 1.1.1.10) (XR) (Dicarbonyl/L-xylulose reductase) (Kidney dicarbonyl reductase) (kiDCR) (Carbonyl reductase II) (Sperm surface protein P34H). [Source:Uniprot/SWISSPROT;Acc:Q7Z4W1]
ENST00000383433	CSNK2B	5.03	0.427177	0.653588	Casein kinase II subunit beta (CK II beta) (Phosvitin) (G5a). IDENTITY ???? NO PROBE SET AT LOCI !!! PROBES MAP TO THIS ENSESTG00000035550
ENST00000344592	FLYWCH1	5.03	0.42639	0.652985	FLYWCH-type zinc finger 1 isoform a [Source:RefSeq_peptide;Acc:NP_115672]
ENST00000321265	NUDC	3.47	0.426005	0.652691	Nuclear migration protein nudC (Nuclear distribution protein C homolog). [Source:Uniprot/SWISSPROT;Acc:Q9Y266]
ENST00000357720	TRMT1	5.03	0.425199	0.652073	N(2)
ENST00000263436	PRPF31	6.05	0.423415	0.650703	U4/U6 small nuclear ribonucleoprotein Prp31 (Pre-mRNA-processing factor 31) (U4/U6 snRNP 61 kDa protein) (hPrp31) (Protein 61K) (Serologically defined breast cancer antigen NY-BR-99). [Source:Uniprot/SWISSPROT;Acc:Q8WWY3]
ENST00000354849	INTS4	5.03	0.421696	0.649381	Integrator complex subunit 4 (Int4). [Source:Uniprot/SWISSPROT;Acc:Q96HW7]
ENST00000359512	FAM39E	5.03	0.417523	0.64616	FAM39B protein (Fragment). [Source:Uniprot/SPTREMBL;Acc:Q498C0]
ENST00000379795	25851	5.03	0.415543	0.644627	0
ENST00000322176	DNPEP	6.05	0.407609	0.638443	Aspartyl aminopeptidase (EC 3.4.11.21). [Source:Uniprot/SWISSPROT;Acc:Q9ULA0]
ENST00000287624	RPUSD3	5.03	0.40754	0.638388	RNA pseudouridylate synthase domain containing 3 [Source:RefSeq_peptide;Acc:NP_775930]
ENST00000373909	RPA2	3.01	0.404916	0.63633	Replication protein A 32 kDa subunit (RP-A) (RF-A) (Replication factor-A protein 2) (p32) (p34). [Source:Uniprot/SWISSPROT;Acc:P15927]
ENST00000373586	EIF3I	5.03	0.404779	0.636223	Eukaryotic translation initiation factor 3 subunit 2 (eIF-3 beta) (eIF3 p36) (eIF3i) (TGF-beta receptor-interacting protein 1) (TRIP-1). [Source:Uniprot/SWISSPROT;Acc:Q13347]
ENST00000278671	C11orf59	5.03	0.404384	0.635912	UPF0404 protein C11orf59. [Source:Uniprot/SWISSPROT;Acc:Q6IAA8]
ENST00000337761	CORO6	3.01	0.403867	0.635506	Coronin-6. [Source:Uniprot/SWISSPROT;Acc:Q6QEF8]
ENST00000297183	EIF4EBP3	5.03	0.403353	0.635101	Eukaryotic translation initiation factor 4E-binding protein 3 (4E-BP3) (eIF4E-binding protein 3).FUSION GENE WATCH OUT !!!
ENST00000331483	P4HB	5.03	0.402962	0.634793	Protein disulfide-isomerase precursor (EC 5.3.4.1) (PDI) (Prolyl 4- hydroxylase subunit beta) (Cellular thyroid hormone-binding protein) (p55). [Source:Uniprot/SWISSPROT;Acc:P07237]
ENST00000290429	MCAT	5.03	0.401791	0.63387	Malonyl CoA-acyl carrier protein transacylase
ENST00000378819	Hs.461200	5.03	0.399446	0.632017	Protein FAM39A. [Source:Uniprot/SPTREMBL;Acc:Q9NSV7]
ENST00000376901	YIF1A	5.03	0.39581	0.629134	Protein YIF1A (YIP1-interacting factor homolog A) (54TMp). [Source:Uniprot/SWISSPROT;Acc:O95070]
ENST00000316940	PYCR2	5.03	0.395248	0.628687	Pyrroline-5-carboxylate reductase 2 (EC 1.5.1.2) (P5CR 2) (P5C reductase 2). [Source:Uniprot/SWISSPROT;Acc:Q96C36]
ENST00000222388	ABCF2	5.03	0.395226	0.62867	ATP-binding cassette sub-family F member 2 (Iron-inhibited ABC transporter 2). [Source:Uniprot/SWISSPROT;Acc:Q9UG63]
ENST00000312536	C11orf68	6.05	0.392711	0.626667	Uncharacterized protein C11orf68 (Basophilic leukemia-expressed protein Bles03) (Protein p5326). [Source:Uniprot/SWISSPROT;Acc:Q9H3H3]
ENST00000372969	NDUFS5	5.03	0.39094	0.625252	NADH dehydrogenase [ubiquinone] iron-sulfur protein 5 (EC 1.6.5.3) (EC 1.6.99.3) (NADH-ubiquinone oxidoreductase 15 kDa subunit) (Complex I-15 kDa) (CI-15 kDa). [Source:Uniprot/SWISSPROT;Acc:O43920]
ENST00000301021	TRAPPC2L	6.05	0.388597	0.623376	trafficking protein particle complex 2-like [Source:RefSeq_peptide;Acc:NP_057293]
ENST00000331285	PCYT2	5.03	0.3854	0.620806	Ethanolamine-phosphate cytidylyltransferase (EC 2.7.7.14) (Phosphorylethanolamine transferase) (CTP:phosphoethanolamine cytidylyltransferase). [Source:Uniprot/SWISSPROT;Acc:Q99447]
ENST00000191018	CTSA	5.03	0.385144	0.620599	Lysosomal protective protein precursor (EC 3.4.16.5) (Cathepsin A) (Carboxypeptidase C) (Protective protein for beta-galactosidase) [Contains: Lysosomal protective protein 32 kDa chain; Lysosomal protective protein 20 kDa chain]. [Source:Uniprot/SWISSPROT;Acc:P10619]
ENST00000324366	PRMT5	5.03	0.38029	0.616676	Protein arginine N-methyltransferase 5 (EC 2.1.1.125) (EC 2.1.1.-) (Shk1 kinase-binding protein 1 homolog) (SKB1Hs) (Jak-binding protein 1) (72 kDa ICln-binding protein). [Source:Uniprot/SWISSPROT;Acc:O14744]
ENST00000310417	HHATL	5.03	0.379196	0.615789	Glycerol uptake/transporter homolog. [Source:Uniprot/SWISSPROT;Acc:Q9HCP6]
ENST00000343043	DAP3	5.03	0.379182	0.615778	Mitochondrial 28S ribosomal protein S29 (S29mt) (MRP-S29) (Death- associated protein 3) (DAP-3) (Ionizing radiation resistance conferring protein). [Source:Uniprot/SWISSPROT;Acc:P51398]
ENST00000263035	DHTKD1	5.03	0.379015	0.615642	dehydrogenase E1 and transketolase domain containing protein 1 [Source:RefSeq_peptide;Acc:NP_061176]
ENST00000372195	RAPGEF1	5.03	0.375938	0.613138	Rap guanine nucleotide exchange factor 1 (Guanine nucleotide-releasing factor 2) (C3G protein) (CRK SH3-binding GNRP). [Source:Uniprot/SWISSPROT;Acc:Q13905]
ENST00000039989	TTC17	5.03	0.373426	0.611086	Tetratricopeptide repeat protein 17 (TPR repeat protein 17). [Source:Uniprot/SWISSPROT;Acc:Q96AE7]
ENST00000263579	DCPS	5.03	0.372869	0.61063	Scavenger mRNA-decapping enzyme DcpS (EC 3.-.-.-) (DCS-1) (Hint- related 7meGMP-directed hydrolase) (Histidine triad protein member 5) (HINT-5). [Source:Uniprot/SWISSPROT;Acc:Q96C86]
ENST00000259239	IMP4	5.03	0.369958	0.608242	U3 small nucleolar ribonucleoprotein protein IMP4 (U3 snoRNP protein IMP4) (Brix domain-containing protein 4). [Source:Uniprot/SWISSPROT;Acc:Q96G21]
ENST00000306061	MT1E	5.03	0.364915	0.604082	Metallothionein-1E (MT-1E) (Metallothionein-IE) (MT-IE). [Source:Uniprot/SWISSPROT;Acc:P04732]
ENST00000354193	Hs.349096	5.03	0.363849	0.603199	Small VCP/p97-interacting protein. [Source:Uniprot/SWISSPROT;Acc:Q8NHG7]
ENST00000215591	POLRMT	5.03	0.363457	0.602874	DNA-directed RNA polymerase
ENST00000362082	MCM7	5.03	0.359754	0.599795	DNA replication licensing factor MCM7 (CDC47 homolog) (P1.1-MCM3). [Source:Uniprot/SWISSPROT;Acc:P33993]
ENST00000232014	BCL6	5.03	0.359413	0.59951	B-cell lymphoma 6 protein (BCL-6) (Zinc finger protein 51) (LAZ-3 protein) (BCL-5) (Zinc finger and BTB domain-containing protein 27). [Source:Uniprot/SWISSPROT;Acc:P41182]
ENST00000330546	NM_182905	5.03	0.355718	0.596421	family with sequence similarity 39
ENST00000285718	FAM39B	5.03	0.355718	0.596421	Protein FAM39B (CXYorf1-like protein on chromosome 2). [Source:Uniprot/SWISSPROT;Acc:Q6VEQ5]
ENST00000262764	PGS1	5.03	0.35468	0.595551	phosphatidylglycerophosphate synthase 1 [Source:RefSeq_peptide;Acc:NP_077733]
ENST00000371648	EDF1	5.03	0.354492	0.595392	Endothelial differentiation-related factor 1 (EDF-1) (Multiprotein- bridging factor 1) (MBF1). [Source:Uniprot/SWISSPROT;Acc:O60869]
ENST00000263378	AKAP8L	5.03	0.352265	0.593519	A-kinase anchor protein 8-like (AKAP8-like protein) (Neighbor of A- kinase-anchoring protein 95) (Neighbor of AKAP95) (Homologous to AKAP95 protein) (HA95) (Helicase A-binding protein 95) (HAP95). [Source:Uniprot/SWISSPROT;Acc:Q9ULX6]
ENST00000196968	GSTP1	5.03	0.350592	0.592108	Glutathione S-transferase P (EC 2.5.1.18) (GST class-pi) (GSTP1-1). [Source:Uniprot/SWISSPROT;Acc:P09211]
ENST00000335781	PSPC1	5.03	0.345259	0.587588	paraspeckle protein 1 [Source:RefSeq_peptide;Acc:NP_001035879]
ENST00000369842	EMD	5.03	0.339829	0.582948	Emerin. [Source:Uniprot/SWISSPROT;Acc:P50402]
ENST00000357500	POP5	5.03	0.338393	0.581716	Ribonuclease P/MRP protein subunit POP5 (EC 3.1.26.5) (hPop5). [Source:Uniprot/SWISSPROT;Acc:Q969H6]
ENST00000373159	TRAPPC3	5.03	0.337672	0.581096	Trafficking protein particle complex subunit 3 (BET3 homolog). [Source:Uniprot/SWISSPROT;Acc:O43617]
ENST00000223073	RBM28	5.03	0.336208	0.579835	RNA-binding protein 28 (RNA-binding motif protein 28). [Source:Uniprot/SWISSPROT;Acc:Q9NW13]
ENST00000372622	DNTTIP1	5.03	0.33598	0.579638	Terminal deoxynucleotidyltransferase-interacting factor 1 (TdT- interacting factor 1) (TdIF1). [Source:Uniprot/SWISSPROT;Acc:Q9H147]
ENST00000337392	CLPTM1	5.03	0.330228	0.574654	Cleft lip and palate transmembrane protein 1. [Source:Uniprot/SWISSPROT;Acc:O96005]
ENST00000301264	DAPK3	5.03	0.328995	0.573581	Death-associated protein kinase 3 (EC 2.7.11.1) (DAP kinase 3) (DAP- like kinase) (Dlk) (ZIP-kinase). [Source:Uniprot/SWISSPROT;Acc:O43293]
ENST00000240727	ZSCAN18	5.03	0.322031	0.567478	Zinc finger and SCAN domain-containing protein 18 (Zinc finger protein 447). [Source:Uniprot/SWISSPROT;Acc:Q8TBC5]
ENST00000272928	CXCR7	9.95	0.419692	-0.647836	C-X-C chemokine receptor type 7 (CXC-R7) (CXCR-7) (G-protein coupled receptor RDC1 homolog) (RDC-1) (Chemokine orphan receptor 1) (G- protein coupled receptor 159). [Source:Uniprot/SWISSPROT;Acc:P25106]
ENST00000274643	SGK_85	3.01	0.422837	-0.650259	Uncharacterized serine/threonine-protein kinase SgK085 (EC 2.7.11.1) (Sugen kinase 85). [Source:Uniprot/SWISSPROT;Acc:Q86YV6]
ENST00000310271	ALAS1	9.95	0.428497	-0.654597	5-aminolevulinate synthase
ENST00000217131	CTSZ	9.95	0.440973	-0.664058	Cathepsin Z precursor (EC 3.4.22.-) (Cathepsin X) (Cathepsin P). [Source:Uniprot/SWISSPROT;Acc:Q9UBR2]
ENST00000367858	SGK	3.47	0.461999	-0.679705	Serine/threonine-protein kinase Sgk1 (EC 2.7.11.1) (Serum/glucocorticoid-regulated kinase 1). [Source:Uniprot/SWISSPROT;Acc:O00141]
ENST00000361303	C18orf1	3.01	0.472161	-0.68714	Uncharacterized protein C18orf1. [Source:Uniprot/SWISSPROT;Acc:O15165]
ENST00000356438	HYLS1	9.95	0.504038	-0.709956	Hydrolethalus syndrome protein 1. [Source:Uniprot/SWISSPROT;Acc:Q96M11]
ENST00000360110	TFRC	0	0.512448	-0.715855	Transferrin receptor protein 1 (TfR1) (TR) (TfR) (Trfr) (CD71 antigen) (T9) (p90) [Contains: Transferrin receptor protein 1
ENST00000355285	APCDD1	0	0.542955	-0.736855	Protein APCDD1 precursor (Adenomatosis polyposis coli down-regulated 1 protein). [Source:Uniprot/SWISSPROT;Acc:Q8J025]

## Sheet: CRPCorrGenes
Using U133+2 Affymetrix chips and MAS5/RMA normalisation a quantitative SAM analysis was carried out
Genes that positively and negatively correlated with CRP were identified (FDR <10%) and correlation coefficients generated separately using regression analysis
All data shown have correlation p value of < 0.05
		SAM Q	Linear Regression
Ensembl Transcript ID	GENE	FDR %	r2	R	Gene descriptions
ENST00000282282	ZNF547	8.41753	0.189733	0.435583	Zinc finger protein 547 [Source:UniProtKB/Swiss-Prot;Acc:Q8IVP9]
ENST00000333234	C18orf21	5.90662	0.199554	0.446714	Uncharacterized protein C18orf21 (HBV X-transactivated gene 13 protein) [Source:UniProtKB/Swiss-Prot;Acc:Q32NC0]
ENST00000255174	C20orf111	8.41753	0.201881	0.449312	Uncharacterized protein C20orf111 [Source:UniProtKB/Swiss-Prot;Acc:Q9NX31]
ENST00000376644	RPP21	8.41753	0.203398	0.450997	Ribonuclease P protein subunit p21 (EC 3.1.26.5) (RNaseP protein p21) (Ribonucleoprotein V) [Source:UniProtKB/Swiss-Prot;Acc:Q9H633]
ENST00000379561	FOXO1	7.05587	0.203498	0.451108	Forkhead box protein O1 (Forkhead box protein O1A) (Forkhead in rhabdomyosarcoma) [Source:UniProtKB/Swiss-Prot;Acc:Q12778]
ENST00000278856	WDR74	7.05587	0.205244	0.453038	WD repeat-containing protein 74 (NOP seven-associated protein 1) [Source:UniProtKB/Swiss-Prot;Acc:Q6RFH5]
ENST00000265990	BTAF1	8.41753	0.2129	0.461411	TATA-binding protein-associated factor 172 (EC 3.6.1.-) (ATP-dependent helicase BTAF1) (TBP-associated factor 172) (TAF-172) (TAF(II)170) [Source:UniProtKB/Swiss-Prot;Acc:O14981]
ENST00000346855	UBE2E1	8.41753	0.216501	0.465297	Ubiquitin-conjugating enzyme E2 E1 (EC 6.3.2.19) (Ubiquitin-protein ligase E1) (Ubiquitin carrier protein E1) (UbcH6) [Source:UniProtKB/Swiss-Prot;Acc:P51965]
ENST00000360997	FAM107A	8.41753	0.217258	0.46611	Protein FAM107A (Down-regulated in renal cell carcinoma 1) (Protein TU3A) [Source:UniProtKB/Swiss-Prot;Acc:O95990]
ENST00000265081	MSH3	8.41753	0.219674	0.468694	DNA mismatch repair protein Msh3 (Divergent upstream protein) (DUP) (Mismatch repair protein 1) (MRP1) [Source:UniProtKB/Swiss-Prot;Acc:P20585]
ENST00000285021	XPC	7.45451	0.220348	0.469412	DNA-repair protein complementing XP-C cells (Xeroderma pigmentosum group C-complementing protein) (p125) [Source:UniProtKB/Swiss-Prot;Acc:Q01831]
ENST00000046640	CTNS	2.96172	0.223724	0.472995	Cystinosin [Source:UniProtKB/Swiss-Prot;Acc:O60931]
ENST00000323213	EIF3M	8.41753	0.227418	0.476883	Eukaryotic translation initiation factor 3 subunit M (eIF3m) (PCI domain-containing protein 1) (Fetal lung protein B5) (hFL-B5) [Source:UniProtKB/Swiss-Prot;Acc:Q7L2H7]
ENST00000370238	GCLM	4.20877	0.227753	0.477235	Glutamate--cysteine ligase regulatory subunit (Gamma-glutamylcysteine synthetase regulatory subunit) (Gamma-ECS regulatory subunit) (GCS light chain) [Source:UniProtKB/Swiss-Prot;Acc:P48507]
ENST00000355073	SLC25A27	8.41753	0.229631	0.479198	Mitochondrial uncoupling protein 4 (UCP 4) (Solute carrier family 25 member 27) [Source:UniProtKB/Swiss-Prot;Acc:O95847]
ENST00000317697	ASB8	5.90662	0.230729	0.480343	Ankyrin repeat and SOCS box protein 8 (ASB-8) [Source:UniProtKB/Swiss-Prot;Acc:Q9H765]
ENST00000358951	RAB3GAP2	8.41753	0.232707	0.482397	Rab3 GTPase-activating protein non-catalytic subunit (Rab3 GTPase-activating protein 150 kDa subunit) (Rab3-GAP p150) (RAB3-GAP150) (Rab3-GAP regulatory subunit) (RGAP-iso) [Source:UniProtKB/Swiss-Prot;Acc:Q9H2M9]
ENST00000368336	DAP3	5.90662	0.235203	0.484977	28S ribosomal protein S29, mitochondrial (S29mt) (MRP-S29) (Death-associated protein 3) (DAP-3) (Ionizing radiation resistance conferring protein) [Source:UniProtKB/Swiss-Prot;Acc:P51398]
ENST00000374541	PTPN3	0	0.237703	0.487548	Tyrosine-protein phosphatase non-receptor type 3 (EC 3.1.3.48) (Protein-tyrosine phosphatase H1) (PTP-H1) [Source:UniProtKB/Swiss-Prot;Acc:P26045]
ENST00000369031	PDSS2	7.45451	0.238368	0.488229	Decaprenyl-diphosphate synthase subunit 2 (EC 2.5.1.-) (Decaprenyl pyrophosphate synthetase subunit 2) (Candidate tumor suppressor protein) [Source:UniProtKB/Swiss-Prot;Acc:Q86YH6]
ENST00000357898	SPSB1	8.41753	0.242908	0.492857	SPRY domain-containing SOCS box protein 1 (SSB-1) [Source:UniProtKB/Swiss-Prot;Acc:Q96BD6]
ENST00000276914	ADFP	8.41753	0.243465	0.493422	Adipophilin (Adipose differentiation-related protein) (ADRP) [Source:UniProtKB/Swiss-Prot;Acc:Q99541]
ENST00000306320	FAM134B	5.90662	0.24545	0.495429	Protein FAM134B [Source:UniProtKB/Swiss-Prot;Acc:Q9H6L5]
ENST00000265335	RAD50	8.41753	0.245971	0.495955	DNA repair protein RAD50 (EC 3.6.-.-) (hRAD50) [Source:UniProtKB/Swiss-Prot;Acc:Q92878]
ENST00000380303	PSMG4	8.41753	0.246025	0.496009	Proteasome assembly chaperone 4 (PAC-4) (hPAC4) [Source:UniProtKB/Swiss-Prot;Acc:Q5JS54]
ENST00000227520	CCDC86	8.41753	0.247483	0.497476	Coiled-coil domain-containing protein 86 (Cytokine-induced protein with coiled-coil domain) [Source:UniProtKB/Swiss-Prot;Acc:Q9H6F5]
ENST00000267869	GTF2A2	8.41753	0.249493	0.499493	Transcription initiation factor IIA subunit 2 (General transcription factor IIA subunit 2) (Transcription initiation factor IIA gamma chain) (TFIIA-gamma) (TFIIA p12 subunit) (TFIIA-12) [Source:UniProtKB/Swiss-Prot;Acc:P52657]
ENST00000354185	DDX21	7.45451	0.252012	0.502008	Nucleolar RNA helicase 2 (EC 3.6.1.-) (Nucleolar RNA helicase II) (Nucleolar RNA helicase Gu) (RH II/Gu) (Gu-alpha) (DEAD box protein 21) [Source:UniProtKB/Swiss-Prot;Acc:Q9NR30]
ENST00000366751	FAM120B	8.41753	0.25706	0.507011	Constitutive coactivator of peroxisome proliferator-activated receptor gamma (Constitutive coactivator of PPAR-gamma) (Protein FAM120B) [Source:UniProtKB/Swiss-Prot;Acc:Q96EK7]
ENST00000374734	CREM	8.41753	0.258285	0.508217	cAMP-responsive element modulator (Inducible cAMP early repressor) (ICER) [Source:UniProtKB/Swiss-Prot;Acc:Q03060]
ENST00000371200	CENPQ	8.41753	0.265067	0.514846	Centromere protein Q (CENP-Q) [Source:UniProtKB/Swiss-Prot;Acc:Q7L2Z9]
ENST00000296503	HMGB2	7.45451	0.265995	0.515747	High mobility group protein B2 (High mobility group protein 2) (HMG-2) [Source:UniProtKB/Swiss-Prot;Acc:P26583]
ENST00000217515	TXNL1	8.41753	0.270357	0.519958	Thioredoxin-like protein 1 (32 kDa thioredoxin-related protein) [Source:UniProtKB/Swiss-Prot;Acc:O43396]
ENST00000258062	REPS1	8.41753	0.272695	0.522202	RalBP1-associated Eps domain-containing protein 1 (RalBP1-interacting protein 1) [Source:UniProtKB/Swiss-Prot;Acc:Q96D71]
ENST00000324366	PRMT5	7.05587	0.277182	0.526481	Protein arginine N-methyltransferase 5 (EC 2.1.1.125) (EC 2.1.1.-) (Shk1 kinase-binding protein 1 homolog) (SKB1Hs) (Jak-binding protein 1) (72 kDa ICln-binding protein) [Source:UniProtKB/Swiss-Prot;Acc:O14744]
ENST00000366646	GNPAT	8.41753	0.282983	0.531962	Dihydroxyacetone phosphate acyltransferase (EC 2.3.1.42) (DHAP-AT) (DAP-AT) (Glycerone-phosphate O-acyltransferase) (Acyl-CoA:dihydroxyacetonephosphateacyltransferase) [Source:UniProtKB/Swiss-Prot;Acc:O15228]
ENST00000328834	CNOT10	8.41753	0.284966	0.533822	CCR4-NOT transcription complex subunit 10 [Source:UniProtKB/Swiss-Prot;Acc:Q9H9A5]
ENST00000216463	TIMM9	8.41753	0.286296	0.535066	Mitochondrial import inner membrane translocase subunit Tim9 [Source:UniProtKB/Swiss-Prot;Acc:Q9Y5J7]
ENST00000268864	RASL10B	8.41753	0.288349	0.536981	Ras-like protein family member 10B Precursor (Ras-like protein VTS58635) [Source:UniProtKB/Swiss-Prot;Acc:Q96S79]
ENST00000344908	MAP3K2	7.45451	0.288778	0.537381	Mitogen-activated protein kinase kinase kinase 2 (EC 2.7.11.25) (MAPK/ERK kinase kinase 2) (MEK kinase 2) (MEKK 2) [Source:UniProtKB/Swiss-Prot;Acc:Q9Y2U5]
ENST00000245046	TMEM111	5.42146	0.289359	0.537921	Transmembrane protein 111 [Source:UniProtKB/Swiss-Prot;Acc:Q9P0I2]
ENST00000294241	DCP1A	7.45451	0.289763	0.538297	mRNA-decapping enzyme 1A (EC 3.-.-.-) (Transcription factor SMIF) (Smad4-interacting transcriptional co-activator) [Source:UniProtKB/Swiss-Prot;Acc:Q9NPI6]
ENST00000287394	ATAD2	8.41753	0.29156	0.539963	ATPase family AAA domain-containing protein 2 [Source:UniProtKB/Swiss-Prot;Acc:Q6PL18]
ENST00000344387	ZNF197	7.45451	0.292661	0.540981	Zinc finger protein 197 (ZnF20) (Zinc finger protein with KRAB and SCAN domains 9) [Source:UniProtKB/Swiss-Prot;Acc:O14709]
ENST00000352319	CIRH1A	8.41753	0.298397	0.546258	Cirhin [Source:UniProtKB/Swiss-Prot;Acc:Q969X6]
ENST00000383043	EIF2A	7.45451	0.301209	0.548825	Eukaryotic translation initiation factor 2A (eIF-2A) (65 kDa eukaryotic translation initiation factor 2A) [Source:UniProtKB/Swiss-Prot;Acc:Q9BY44]
ENST00000261245	MNAT1	7.45451	0.305772	0.552966	CDK-activating kinase assembly factor MAT1 (RING finger protein MAT1) (Menage a trois) (CDK7/cyclin H assembly factor) (p36) (p35) (Cyclin G1-interacting protein) [Source:UniProtKB/Swiss-Prot;Acc:P51948]
ENST00000381306	JMJD2C	0	0.307587	0.554605	JmjC domain-containing histone demethylation protein 3C (EC 1.14.11.-) (Jumonji domain-containing protein 2C) (Gene amplified in squamous cell carcinoma 1 protein) (GASC-1 protein) [Source:UniProtKB/Swiss-Prot;Acc:Q9H3R0]
ENST00000297689	NFIL3	5.90662	0.308345	0.555288	Nuclear factor interleukin-3-regulated protein (E4 promoter binding-protein 4) (Interleukin-3 promoter transcriptional activator) (Transcriptional activator NF-IL3A) [Source:UniProtKB/Swiss-Prot;Acc:Q16649]
ENST00000220849	EIF3E	8.41753	0.313486	0.559899	Eukaryotic translation initiation factor 3 subunit E (eIF3e) (Eukaryotic translation initiation factor 3 subunit 6) (eIF-3 p48) (Viral integration site protein INT-6 homolog) [Source:UniProtKB/Swiss-Prot;Acc:P60228]
ENST00000355123	ITSN2	5.90662	0.316241	0.562353	Intersectin-2 (SH3 domain-containing protein 1B) (SH3P18) (SH3P18-like WASP-associated protein) [Source:UniProtKB/Swiss-Prot;Acc:Q9NZM3]
ENST00000342166	DPY30	5.42146	0.317465	0.56344	Protein dpy-30 homolog (Dpy-30-like protein) [Source:UniProtKB/Swiss-Prot;Acc:Q9C005]
ENST00000266126	EIF2B2	8.41753	0.32329	0.568586	Translation initiation factor eIF-2B subunit beta (eIF-2B GDP-GTP exchange factor subunit beta) (S20I15) (S20III15) [Source:UniProtKB/Swiss-Prot;Acc:P49770]
ENST00000375284	PTCH1	8.41753	0.323506	0.568776	Protein patched homolog 1 (PTC1) (PTC) [Source:UniProtKB/Swiss-Prot;Acc:Q13635]
ENST00000376019	C13orf27	8.41753	0.330602	0.57498	Uncharacterized protein C13orf27 [Source:UniProtKB/Swiss-Prot;Acc:Q5JUR7]
ENST00000318386	SLBP	8.41753	0.337734	0.581149	Histone RNA hairpin-binding protein (Histone stem-loop-binding protein) [Source:UniProtKB/Swiss-Prot;Acc:Q14493]
ENST00000333396	MINA	7.45451	0.339577	0.582733	MYC-induced nuclear antigen (Mineral dust-induced gene protein) (Nucleolar protein 52) [Source:UniProtKB/Swiss-Prot;Acc:Q8IUF8]
ENST00000221282	ZNF302	8.41753	0.341942	0.584758	Zinc finger protein 302 (ZNF135-like) (ZNF140-like) [Source:UniProtKB/Swiss-Prot;Acc:Q9NR11]
ENST00000014930	HEBP1	5.90662	0.344834	0.587226	Heme-binding protein 1 (p22HBP) [Source:UniProtKB/Swiss-Prot;Acc:Q9NRV9]
ENST00000256720	LPIN1	8.41753	0.348733	0.590536	Lipin-1 [Source:UniProtKB/Swiss-Prot;Acc:Q14693]
ENST00000260605	DYNC2LI1	7.45451	0.362185	0.601818	Cytoplasmic dynein 2 light intermediate chain 1 (Dynein 2 light intermediate chain) [Source:UniProtKB/Swiss-Prot;Acc:Q8TCX1]
ENST00000244230	MPHOSPH10	8.41753	0.372716	0.610505	U3 small nucleolar ribonucleoprotein protein MPP10 (M phase phosphoprotein 10) [Source:UniProtKB/Swiss-Prot;Acc:O00566]
ENST00000357765	UNC50	8.41753	0.383896	0.619593	Protein unc-50 homolog (Uncoordinated-like protein) (Periodontal ligament-specific protein 22) (PDLs22) (Protein GMH1 homolog) (hGMH1) [Source:UniProtKB/Swiss-Prot;Acc:Q53HI1]
ENST00000271153	CYP4B1	8.41753	0.385781	0.621113	Cytochrome P450 4B1 (EC 1.14.14.1) (CYPIVB1) (P450-HP) [Source:UniProtKB/Swiss-Prot;Acc:P13584]
ENST00000343023	MCM7	7.45451	0.388393	0.623212	DNA replication licensing factor MCM7 (CDC47 homolog) (P1.1-MCM3) [Source:UniProtKB/Swiss-Prot;Acc:P33993]
ENST00000266458	GABARAPL1	8.41753	0.39861	0.631355	Gamma-aminobutyric acid receptor-associated protein-like 1 (GABA(A) receptor-associated protein-like 1) (Glandular epithelial cell protein 1) (GEC-1) (Early estrogen-regulated protein) [Source:UniProtKB/Swiss-Prot;Acc:Q9H0R8]
ENST00000192788	UHRF1BP1	7.45451	0.411971	0.641849	UHRF1-binding protein 1 (Ubiquitin-like containing PHD and RING finger domains 1-binding protein 1) (ICBP90-binding protein 1) [Source:UniProtKB/Swiss-Prot;Acc:Q6BDS2]
ENST00000313367	OSBPL3	0	0.421053	0.648886	Oxysterol-binding protein-related protein 3 (OSBP-related protein 3) (ORP-3) [Source:UniProtKB/Swiss-Prot;Acc:Q9H4L5]
ENST00000263713	EPB41L5	8.41753	0.421807	0.649467	Band 4.1-like protein 5 [Source:UniProtKB/Swiss-Prot;Acc:Q9HCM4]
ENST00000282943	GPR125	8.41753	0.448412	0.669636	Probable G-protein coupled receptor 125 Precursor [Source:UniProtKB/Swiss-Prot;Acc:Q8IWK6]
ENST00000331573	PSMG1	7.05587	0.459171	0.677621	Proteasome assembly chaperone 1 (PAC-1) (Down syndrome critical region protein 2) (Chromosome 21 leucine-rich protein) (C21-LRP) [Source:UniProtKB/Swiss-Prot;Acc:O95456]
ENST00000378348	HSPA14	8.41753	0.463364	0.680709	Heat shock 70 kDa protein 14 (Heat shock protein HSP60) (HSP70-like protein 1) [Source:UniProtKB/Swiss-Prot;Acc:Q0VDF9]
ENST00000256062	TMTC1	8.41753	0.49948	0.706739	Transmembrane and TPR repeat-containing protein 1 [Source:UniProtKB/Swiss-Prot;Acc:Q8IUR5]
ENST00000340566	MTMR10	8.41753	0.509754	0.713971	Myotubularin-related protein 10 [Source:UniProtKB/Swiss-Prot;Acc:Q9NXD2]
ENST00000275034	PHIP	8.41753	0.563572	0.750715	PH-interacting protein (PHIP) (IRS-1 PH domain-binding protein) (WD repeat-containing protein 11) [Source:UniProtKB/Swiss-Prot;Acc:Q8WWQ0]
ENST00000216117	HMOX1	0	0.568459	0.753962	Heme oxygenase 1 (EC 1.14.99.3) (HO-1) [Source:UniProtKB/Swiss-Prot;Acc:P09601]
ENST00000263966	USP13	8.41753	0.67151	0.819457	Ubiquitin carboxyl-terminal hydrolase 13 (EC 3.1.2.15) (Ubiquitin thioesterase 13) (Ubiquitin-specific-processing protease 13) (Deubiquitinating enzyme 13) (Isopeptidase T-3) (ISOT-3) [Source:UniProtKB/Swiss-Prot;Acc:Q92995]
ENST00000343575	CXCL12	5.90662	0.5194	-0.720694	Stromal cell-derived factor 1 (SDF-1) (C-X-C motif chemokine 12) (Pre-B cell growth-stimulating factor) (PBSF) (hIRH)[SDF-1-beta(3-72)] [Source:UniProtKB/Swiss-Prot;Acc:P48061]
ENST00000257435	C5orf13	4.84646	0.392208	-0.626265	Neuronal protein 3.1 (Protein p311) [Source:UniProtKB/Swiss-Prot;Acc:Q16612]
ENST00000368078	CASQ1	5.42146	0.387838	-0.622766	Calsequestrin-1 Precursor (Calsequestrin, skeletal muscle isoform) (Calmitin) [Source:UniProtKB/Swiss-Prot;Acc:P31415]
ENST00000217182	EEF1A2	4.84646	0.38186	-0.617949	Elongation factor 1-alpha 2 (EF-1-alpha-2) (Elongation factor 1 A-2) (eEF1A-2) (Statin S1) [Source:UniProtKB/Swiss-Prot;Acc:Q05639]
ENST00000360000	TCEAL8	7.05587	0.373885	-0.611461	Transcription elongation factor A protein-like 8 (TCEA-like protein 8) (Transcription elongation factor S-II protein-like 8) [Source:UniProtKB/Swiss-Prot;Acc:Q8IYN2]
ENST00000265709	ANK1	0	0.3718	-0.609754	Ankyrin-1 (Erythrocyte ankyrin) (Ankyrin-R) [Source:UniProtKB/Swiss-Prot;Acc:P16157]
ENST00000288398	TPM1	4.84646	0.369634	-0.607976	Tropomyosin alpha-1 chain (Tropomyosin-1) (Alpha-tropomyosin) [Source:UniProtKB/Swiss-Prot;Acc:P09493]
ENST00000337851	SGCD	5.90662	0.352869	-0.594027	Delta-sarcoglycan (SG-delta) (35 kDa dystrophin-associated glycoprotein) (35DAG) [Source:UniProtKB/Swiss-Prot;Acc:Q92629]
ENST00000264366	ANK2	7.45451	0.341455	-0.584342	Ankyrin-2 (Brain ankyrin) (Ankyrin-B) (Non-erythroid ankyrin) [Source:UniProtKB/Swiss-Prot;Acc:Q01484]
ENST00000238994	PPP1R3C	0	0.337852	-0.581251	Protein phosphatase 1 regulatory subunit 3C (Protein phosphatase 1 regulatory subunit 5) (R5) (Protein targeting to glycogen) (PTG) [Source:UniProtKB/Swiss-Prot;Acc:Q9UQK1]
ENST00000317367	ICA1	4.84646	0.323878	-0.569103	Islet cell autoantigen 1 (69 kDa islet cell autoantigen) (ICA69) (Islet cell autoantigen p69) (ICAp69) (p69) [Source:UniProtKB/Swiss-Prot;Acc:Q05084]
ENST00000335289	SESTD1	7.45451	0.31527	-0.561489	SEC14 domain and spectrin repeat-containing protein 1 (Huntingtin-interacting protein-like protein) (Protein Solo) [Source:UniProtKB/Swiss-Prot;Acc:Q86VW0]
ENST00000310271	ALAS1	4.84646	0.289113	-0.537693	5-aminolevulinate synthase, nonspecific, mitochondrial Precursor (EC 2.3.1.37) (5-aminolevulinic acid synthase) (Delta-aminolevulinate synthase) (Delta-ALA synthetase) (ALAS-H) [Source:UniProtKB/Swiss-Prot;Acc:P13196]
ENST00000322765	PLCD3	5.42146	0.285804	-0.534606	1-phosphatidylinositol-4,5-bisphosphate phosphodiesterase delta-3 (EC 3.1.4.11) (Phosphoinositide phospholipase C delta-3) (Phospholipase C-delta-3) (PLC-delta-3) [Source:UniProtKB/Swiss-Prot;Acc:Q8N3E9]
ENST00000220325	EHD4	5.42146	0.28015	-0.529292	EH domain-containing protein 4 (Hepatocellular carcinoma-associated protein 10/11) [Source:UniProtKB/Swiss-Prot;Acc:Q9H223]
ENST00000371804	IFIT1	4.84646	0.257248	-0.507196	Interferon-induced protein with tetratricopeptide repeats 1 (IFIT-1) (Interferon-induced 56 kDa protein) (IFI-56K) [Source:UniProtKB/Swiss-Prot;Acc:P09914]
ENST00000257527	ADAM19	0	0.245035	-0.49501	ADAM 19 Precursor (EC 3.4.24.-) (A disintegrin and metalloproteinase domain 19) (Meltrin-beta) (Metalloprotease and disintegrin dendritic antigen marker) (MADDAM) [Source:UniProtKB/Swiss-Prot;Acc:Q9H013]
ENST00000357701	MYBPC2	7.45451	0.23638	-0.486189	Myosin-binding protein C, fast-type (Fast MyBP-C) (C-protein, skeletal muscle fast isoform) [Source:UniProtKB/Swiss-Prot;Acc:Q14324]
ENST00000340208	MEF2C	0	0.225417	-0.474781	Myocyte-specific enhancer factor 2C [Source:UniProtKB/Swiss-Prot;Acc:Q06413]
ENST00000349004	NDRG3	5.42146	0.217047	-0.465883	Protein NDRG3 [Source:UniProtKB/Swiss-Prot;Acc:Q9UGV2]
ENST00000296666	PRRC1	7.45451	0.211289	-0.459662	Protein PPRC1 [Source:UniProtKB/Swiss-Prot;Acc:Q96M27]
ENST00000265174	PAPSS1	4.84646	0.205854	-0.453711	Bifunctional 3'-phosphoadenosine 5'-phosphosulfate synthetase 1[Sulfate adenylyltransferase] (EC 2.7.7.4) (PAPS synthetase 1) (PAPSS 1) (Sulfurylase kinase 1) (SK 1) (SK1) [Source:UniProtKB/Swiss-Prot;Acc:O43252]
ENST00000369872	SYPL2	5.42146	0.199855	-0.447052	Synaptophysin-like protein 2 [Source:UniProtKB/Swiss-Prot;Acc:Q5VXT5]
ENST00000319622	PKM2	5.42146	0.195462	-0.44211	Pyruvate kinase isozymes M1/M2 (EC 2.7.1.40) (Pyruvate kinase muscle isozyme) (Pyruvate kinase 2/3) (Cytosolic thyroid hormone-binding protein) (CTHBP) (THBP1) [Source:UniProtKB/Swiss-Prot;Acc:P14618]
ENST00000313875	LIMCH1	4.84646	0.19479	-0.44135	LIM and calponin homology domains-containing protein 1 [Source:UniProtKB/Swiss-Prot;Acc:Q9UPQ0]
ENST00000299432	ZMYND17	7.05587	0.187917	-0.433494	Zinc finger MYND domain-containing protein 17 [Source:UniProtKB/Swiss-Prot;Acc:Q4VC12]
